# Supplementary material for: Next-Generation Contraceptive Intravaginal Ring: Comparison of Etonogestrel and Ethinyl Estradiol In Vitro and In Vivo Release from 3D-Printed Intravaginal Ring and NuvaRing
Source: Pharmaceutics. 2024 Aug 2;16(8):1030. doi: 10.3390/pharmaceutics16081030 (PMC11359822; doi:10.3390/pharmaceutics16081030)
Supplement: Supplementary file 1 [file pharmaceutics-16-01030-s001.zip]

Archive with 1 entries (1 files):
- pharmaceutics-3094506-supplementary.pdf
